# Supplementary material for: Burden of Lesser-Known Unintentional Non-Fatal Injuries in Rural Bangladesh: Findings from a Large-Scale Population-Based Study
Source: Int J Environ Res Public Health. 2019 Sep 12;16(18):3366. doi: 10.3390/ijerph16183366 (PMC6766074; doi:10.3390/ijerph16183366)
Supplement: Supplementary file 1 [file ijerph-16-03366-s001.zip]

Archive with 9 entries (9 files):
- Supplemental_files_-_Lesser-known_injuries.docx
- injury modules/M-10 electrocution.docx
- injury modules/M-13 blunt objects.docx
- injury modules/M-14 suffocation.docx
- injury modules/M-5 cut injury.docx
- injury modules/M-8 unintentional poisoning.docx
- injury modules/M-9 machine injuries.docx
- injury modules/Morbidity-revised_7th April.docx
- injury modules/Mortality-revised_7th April.docx
